# Supplementary material for: A male-pheromone-elevated transcription factor ZNF362.1 in female schistosomes determines sexual maturation
Source: Sci Adv. 2026 Mar 6;12(10):eaec6907. doi: 10.1126/sciadv.aec6907 (PMC12965309; doi:10.1126/sciadv.aec6907)
Supplement: Supplementary file 2 — Tables S1 to S16 [file sciadv.aec6907_tables_s1_to_s16.zip]

Archive with 1 entries (1 files):
- aec6907_tables_s1_to_s16.zip
